# Supplementary material for: A Standardized Wedelia chinensis Extract Overcomes the Feedback Activation of HER2/3 Signaling upon Androgen-Ablation in Prostate Cancer
Source: Front Pharmacol. 2017 Oct 10;8:721. doi: 10.3389/fphar.2017.00721 (PMC5641394; doi:10.3389/fphar.2017.00721)
Supplement: TABLE S1 — WCE-mediated differential genes. [file Table_1.XLSX]

## Sheet: Normalized data
Fold change>1.5
Gene Name	Vehicle-1	Vehicle-2	WCE-1	WCE-2
A2M	6.74386	6.45957	7.70752	7.68045
AAK1	8.30533	8.23401	7.78582	6.6003
ABCB6	10.6164	10.6542	11.1262	11.3331
ABCG2	6.35353	6.44751	8.02029	7.60551
ABHD4	7.37002	7.335	8.06683	8.02684
ACBD7	9.14462	8.83142	8.23353	8.54365
ADD3	7.84306	7.92956	7.4364	6.98136
ADRB2	8.79743	8.38322	7.89893	7.83386
AFF3	10.6001	10.6613	10.0852	9.94819
AGPAT9	6.6242	6.85216	8.09617	7.87013
AGR2	9.14877	9.26888	11.1683	10.9741
AHNAK	10.8894	10.9335	9.8335	10.0305
AIRE	13.7524	13.5169	13.342	12.7456
AKAP12	7.12538	6.54709	6.28831	5.92881
AKAP9	7.5654	7.52156	7.19429	6.10768
AKR1A1	10.6579	10.6216	11.158	11.3351
AKR1C2	10.3874	10.2399	11.8465	11.8252
ALAS1	7.15152	7.13915	7.75122	8.02684
ALDH1A1	8.19206	8.61653	9.33205	8.98509
ALDH5A1	9.54465	9.43609	8.83164	8.92372
ALPP	12.3468	12.2032	12.0951	11.1287
ALS2CR14	9.44144	9.22514	9.02911	8.38489
AMD1	11.6358	11.7158	10.9328	10.6048
ANKRD13D	8.0612	7.89066	7.5911	6.94136
ANKRD20A1	8.9518	8.63994	7.92712	7.23598
ANKRD36	7.23964	7.3535	6.95969	6.39324
ANKRD36B	7.98907	8.0507	7.57151	6.53387
ANXA11	9.18849	9.15617	8.51276	8.23731
AP3B2	6.79627	6.89691	7.35377	7.52052
ARF4	9.60942	9.82725	10.366	10.397
ARFGAP3	9.87809	9.87854	10.5973	10.5026
ARHGAP11B	7.80269	7.60608	7.16948	6.65307
ARID4B	9.92134	9.68594	9.38806	7.63716
ARL16	12.954	12.6066	12.5391	11.5921
ARMCX3	7.73215	8.1325	8.82515	8.5583
ASB9	9.84214	9.93066	9.1768	9.06252
ASRGL1	9.70403	9.28138	8.1969	8.31088
ATF3	9.47827	9.77406	10.2367	10.3918
ATF4	11.1505	10.8458	11.501	11.6986
ATG10	9.55292	9.32512	8.97226	8.67762
ATG4A	8.87569	8.86973	9.56912	9.67152
ATP1B1	10.7234	10.9857	11.5869	11.5824
ATP8B2	8.57907	8.62198	9.30959	9.40388
B4GALNT1	6.74705	6.76618	7.5911	7.75016
BAMBI	9.22244	9.12235	10.4876	10.3298
BARD1	8.61648	8.60542	8.1815	7.74132
BASE	6.48069	6.47908	7.09276	7.18809
BBX	10.3604	10.2937	9.98841	9.22106
BCAR3	8.38035	8.31474	8.98551	8.90174
BCL3	8.52701	8.5377	9.43779	9.7114
BHLHB3	9.11666	9.21445	8.60245	8.45997
BIRC3	10.6878	10.3489	10.1158	9.07119
BLZF1	12.891	12.8653	12.5077	11.5739
BMF	6.20017	6.05115	6.72812	6.91771
BMP2	7.14422	7.33193	8.06469	8.10445
BMS1P5	12.5773	12.4357	12.2103	10.9989
CALD1	7.77053	7.51546	7.15384	6.63689
CALU	9.20139	9.57906	10.0903	9.90631
CATSPER2	12.4574	12.4641	12.2164	10.9989
CCBE1	11.8452	11.6659	11.1836	10.0972
CCDC125	11.4384	11.2905	11.0581	10.3035
CCDC74A	9.61661	9.45807	8.41868	8.72181
CCDC74B	8.04808	7.9573	7.06285	6.91771
CD68	10.3624	10.2171	9.98603	9.31354
CDC2L2	8.00184	8.01439	7.7445	6.91771
CDH12	6.78408	6.71357	8.38504	8.39691
CDH15	6.76675	6.46644	7.42353	7.80397
CDK10	7.63673	7.47891	6.93912	6.95361
CDKL3	7.17117	7.38542	7.94711	7.8611
CDKN1A	11.4939	11.4321	12.2961	12.5559
CDKN1B	8.98509	9.33361	9.91175	9.6834
CDKN2AIPNL	13.9828	13.8897	13.7603	12.526
CDS1	9.37541	9.42136	9.15116	8.3889
CEBPD	10.0202	9.84825	9.05341	9.43109
CENPE	9.27172	9.30768	8.63056	8.65401
CENPM	9.69932	9.29041	8.75529	9.04665
CENTA1	7.41095	7.40275	8.07275	8.33338
CEP152	8.24899	8.11698	7.81878	7.08042
CEP27	10.4943	10.3401	10.1278	9.3461
CES2	8.44249	8.06663	8.03221	7.23804
CFD	10.2424	10.0126	9.38063	9.51177
CFLAR	7.5074	7.4921	7.17558	6.49872
CGA	7.79407	8.10369	10.4539	10.7435
CHGB	7.43329	7.36601	7.88255	8.33883
CHPF	7.88158	7.94204	8.74716	8.7966
CHRNA5	10.4206	10.3656	9.86036	9.12477
CITED4	8.76584	8.50208	7.72288	8.02609
CLK3	7.67427	7.59188	8.29442	8.34633
CNTD2	7.05067	7.05455	7.69699	7.79687
CNTFR	9.53331	9.09687	8.48816	8.63234
COCH	8.36423	8.5957	7.92103	7.84098
COL4A3BP	8.70406	8.79388	8.43652	7.84844
COLEC12	9.53275	9.53886	8.99671	8.8857
COPG	9.72929	9.73045	10.3114	10.473
COPS2	8.40017	8.70072	9.32583	9.15415
CRCP	12.6906	12.5785	12.2906	11.6725
CREB1	11.3113	10.976	10.6286	9.85619
CREB3L2	10.393	10.3767	11.098	11.054
CRYM	7.97514	8.00188	7.04533	7.21002
CSAG2	8.07168	8.46232	8.81195	9.20835
CSF2RA	12.1628	12.0388	11.873	11.0902
CSK	11.1202	10.9573	12.0503	12.5126
CTSB	10.5363	10.2717	10.0322	9.52796
CX3CL1	8.50876	8.36859	7.43906	7.60705
CXCL13	6.99128	7.10331	6.22143	6.3234
CXORF38	8.879	8.57775	8.56927	7.71192
CYB5B	12.2961	12.4369	12.98	13.1125
CYB5R1	9.93008	9.89908	10.3767	10.6226
CYCSL1	9.5745	9.65142	9.3602	8.46097
CYP1A1	6.78076	6.93334	12.4894	12.7554
CYP1A2	6.4508	6.41142	10.7064	10.7507
CYP1B1	6.9292	7.06353	11.0088	10.6418
CYP2C8	7.14287	7.23431	6.43417	6.27021
DAD1	12.4488	12.5964	13.1659	13.0766
DAPL1	7.62076	7.79591	6.8688	6.65109
DBT	10.8529	10.8685	10.4348	10.0646
DCPS	9.68872	9.66696	9.02535	9.12712
DDC	8.50473	8.06916	7.11442	7.25317
DDIT4	9.97968	9.79362	10.2931	10.6811
DDIT4L	10.7965	10.9625	12.6018	12.5591
DDX17	8.24318	8.11206	7.71374	7.38126
DDX51	12.376	12.2113	11.9253	10.7278
DEGS1	11.5002	11.4698	12.1823	12.2089
DEM1	11.1964	11.1669	10.9298	9.93387
DENR	10.3384	10.0182	9.86086	9.00457
DEPDC6	8.15189	8.11817	7.54516	7.51904
DFFA	8.41453	8.10207	7.88064	7.10857
DHFR	9.88654	9.82353	9.25028	9.27667
DHFRL1	9.87809	9.87705	9.44735	9.11837
DHRS2	7.97406	8.00022	7.42096	7.27681
DHX36	9.30312	9.78066	10.5801	10.0988
DKFZP779B1634	7.81247	7.51921	7.21245	6.59535
DMC1	13.4254	13.2443	13.1427	11.9499
DNAJB11	11.9643	11.7111	12.6066	12.5112
DNAJB9	9.43469	9.53144	10.6059	10.1328
DNAJC12	7.68961	7.78374	8.59056	8.51446
DNM1L	10.1871	9.96692	9.66073	9.23658
DPM3	11.4294	11.3539	11.8526	12.1515
DPYD	7.18334	7.42737	6.42085	6.36189
DSC2	7.99269	8.13714	10.2521	9.88636
DSCR6	9.14526	8.68101	8.00383	8.1589
DSEL	8.05782	7.87894	7.43422	7.19879
DTWD2	12.1945	11.8117	11.6543	10.7039
DUSP1	10.644	10.5564	11.4391	11.4204
DUSP10	6.80984	6.96773	7.57028	7.54646
DUSP19	12.0971	11.593	11.482	10.4112
DUSP4	6.7012	6.61866	7.48419	7.5651
DUSP6	7.75334	7.75896	8.35951	8.40445
DUXAP3	13.0766	12.9927	12.9748	11.6595
DYNLRB2	7.90618	8.1176	8.54571	8.68357
ECEL1	6.13668	6.07542	6.83405	6.95521
EDC3	7.83885	7.79914	9.13171	9.56422
EDEM1	8.99783	9.03225	9.65152	9.65658
EDN1	7.643	7.55	8.58497	8.15099
EFCAB4A	11.5982	11.4809	10.7517	10.8787
EFEMP1	9.54385	9.51743	8.68633	8.76238
EGLN1	8.10405	7.80805	8.42052	8.67118
EGR1	7.78549	7.82981	8.81288	8.85458
EID2B	12.738	12.4762	12.4263	11.37
EIF2AK3	6.83866	7.24345	7.74932	7.64854
EIF5	10.7133	10.368	10.0116	9.77071
ELF3	9.33232	9.1976	10.2952	10.5196
ELF5	9.24246	8.93366	8.35253	8.20735
ELMOD1	7.34449	7.25638	7.94615	7.87723
EPAS1	6.84143	6.7489	7.44034	7.51521
EPHX1	8.9147	8.66122	9.22271	9.6381
ERGIC1	7.63673	7.76509	7.35905	6.36612
ETV5	8.11863	7.98492	9.48139	9.43469
EXOC4	7.98139	7.85676	7.49121	7.08368
EZH2	9.73502	9.7544	9.03851	8.34633
FABP7	9.98282	10.3079	9.32336	9.10535
FAM111B	8.1346	8.60915	8.99883	9.10114
FAM119A	12.7731	12.4251	12.3377	11.2115
FAM175A	11.971	11.7605	11.437	10.1651
FAM188B	9.4144	9.30106	8.35446	8.55245
FAM18B	8.94328	9.34595	10.0975	9.59634
FAM40B	10.1612	9.7605	9.64372	8.96453
FAM46A	11.1208	11.1886	11.9032	11.9318
FAM46C	8.92036	8.79927	7.93922	8.02501
FAM63A	9.8916	9.63572	9.47536	8.75596
FAM65A	9.4498	9.5311	8.66511	8.83787
FAM73A	11.0875	10.5885	10.3091	9.36937
FANCA	7.643	7.39665	7.03813	6.82495
FAR2	9.29003	9.21499	8.56169	8.5626
FBXW7	7.71797	7.56159	7.07838	6.8798
FCAR	9.82084	9.50325	9.3134	8.36859
FER1L3	8.34651	8.38749	9.08936	9.00535
FERMT3	8.36749	8.21602	7.55964	7.73232
FGFR3	11.2812	11.3889	10.6363	10.8142
FGL1	7.96354	7.67745	7.03427	7.00783
FKBP14	12.168	11.9524	11.9318	10.6395
FKBP5	12.1743	12.4073	11.0151	11.0912
FLJ20254	7.98073	8.26311	8.59816	8.8565
FLJ25363	10.2532	10.0348	9.71087	9.27983
FLJ31568	8.64625	8.35832	7.73356	7.9324
FLJ36131	12.0083	11.9108	11.5589	10.3124
FLJ39632	8.86594	8.58872	7.8154	7.39806
FLJ40722	10.8378	10.812	10.5214	9.59322
FLJ44124	13.293	13.1798	12.8705	11.9867
FLJ46309	13.249	12.9126	12.891	11.9583
FLNB	11.5997	11.5543	10.9665	10.9975
FOSB	7.48376	7.36849	8.07867	8.09617
FOXA3	9.18605	9.11136	8.32823	8.7684
FOXN4	6.52842	6.63244	7.77835	7.73653
FOXO3	9.98841	9.89353	9.33696	8.97497
FOXRED2	9.70042	9.84411	9.13972	8.89291
FSD1L	7.27639	7.53159	7.05823	6.38981
FST	6.52842	6.44186	7.67375	7.7509
FUT6	7.67506	7.57416	7.13634	6.68858
GABARAPL1	8.09545	8.10079	8.68174	8.79622
GABPB2	7.36754	7.08995	6.84863	6.3699
GAD1	7.26438	7.2334	7.83062	7.99326
GADD45B	7.41516	7.27932	7.95404	8.26026
GALM	7.72211	7.61283	7.07838	7.04126
GCHFR	11.5581	11.4876	10.6281	11.0405
GCLM	9.45891	9.21419	10.0095	10.2839
GCNT3	6.07773	6.24016	6.88662	6.93521
GDF15	8.56573	8.544	12.0261	12.2467
GDPD1	8.97573	8.72424	8.40505	7.83461
GJA1	8.94571	9.2032	8.37528	8.37758
GK5	7.59048	7.61004	7.35957	6.63208
GLDN	6.07542	6.42616	6.92276	6.80078
GLIPR2	8.56416	8.45577	7.75401	8.03665
GLRX	8.85608	9.12268	9.7357	9.77291
GMCL1	9.17308	8.95874	8.45177	8.41074
GMPPA	9.27912	8.94868	9.74827	10.0133
GNL3L	9.42882	9.37322	8.99245	7.61705
GOLT1A	8.69034	8.66384	9.21395	9.52594
GOLT1B	8.92573	9.27184	9.86709	9.65003
GPHN	8.07608	8.15393	7.34725	7.48453
GPR1	11.0144	10.4169	10.3521	9.39218
GPR3	6.6708	6.76221	7.44034	7.99793
GPX2	7.08589	7.22337	8.52037	8.95203
GRIN3A	8.46647	8.59433	7.7555	7.48849
GRIPAP1	11.3459	11.0814	10.7128	9.65704
GRTP1	7.57337	6.9708	6.8749	6.24935
GSDMD	8.83578	8.94261	8.26327	8.32593
GSR	7.03015	7.297	7.32061	8.25792
GSTM1	9.87539	9.82725	9.13612	9.33347
GSTTP2	8.94133	8.67628	8.3131	7.8072
GTF2I	9.75398	9.52274	9.32464	8.77524
H2AFY2	11.1894	11.1381	10.5467	10.5473
HCG2P7	13.0597	12.9064	12.7039	11.5462
HECTD2	8.13363	7.92243	7.49667	7.29492
HGD	7.037	7.07545	7.70796	7.80543
HIATL1	8.94398	8.70406	8.3275	7.94306
HIATL2	12.0747	11.873	11.4931	10.609
HIST1H2BK	11.3889	11.0433	11.7627	11.9177
HIST1H4E	7.90575	7.71531	7.26898	6.81192
HIST2H2BE	8.27036	8.29955	8.99162	8.9987
HMOX1	7.2193	6.84903	8.26327	8.32174
HNRNPU	10.8185	10.5766	10.5548	9.45875
HOMER2	9.37708	9.02973	8.17958	8.36929
HOOK1	9.94082	9.80724	9.51797	8.70849
HOXA6	9.18605	9.00222	8.52254	7.45049
HPGD	10.1634	10.2249	9.2801	9.23098
HSD17B7	12.0398	12.0049	11.5818	10.8774
HSPA13	7.68229	7.8012	8.57499	8.49342
HSPA5	9.82084	9.84099	10.7695	10.4665
HSPC171	10.4867	10.2015	10.8601	11.0295
HSPC268	10.7553	10.6767	10.4084	9.52349
HTATIP2	8.86801	8.70471	9.41005	9.50744
HYOU1	9.5745	9.64859	10.3868	10.4835
IBTK	9.99015	9.97921	10.557	10.59
ICA1	10.8268	10.5651	10.3139	9.68252
IER5L	8.35631	8.04123	8.86377	9.36526
IFT20	8.97226	8.79361	9.44516	9.50047
IL17RB	7.48963	7.5552	6.86151	6.78185
IL17RD	11.8157	11.5228	11.2507	10.2418
IL18	14.161	14.1104	13.844	13.0893
ISG20	10.2221	9.87539	10.7671	10.9669
ITPRIPL2	8.94033	8.73413	8.68085	7.42215
IVD	9.47827	9.25407	8.94476	8.023
KAZALD1	9.13813	9.08477	8.26491	8.53203
KCNH6	14.1342	13.9332	13.6564	12.5237
KCNMA1	7.90707	8.04274	6.95969	6.91073
KDELR3	8.14527	8.24069	8.92666	9.12222
KIAA0101	9.27264	8.82266	8.27539	8.44476
KIAA0513	6.40108	6.71357	7.14823	7.30507
KIAA0922	7.47778	7.57805	8.04794	8.19499
KIAA1199	8.82406	8.751	9.73898	9.73647
KIAA1539	8.46249	8.50459	9.01159	9.1423
KIAA1751	11.9327	11.7388	11.4894	10.3895
KIAA1881	7.39381	7.24975	6.53503	6.76675
KIF14	9.66964	9.71482	9.31087	8.63907
KLF2	8.8482	8.69481	9.24085	9.48609
KLF4	7.96021	7.9453	8.54296	8.58926
KLHL28	9.53791	9.24378	9.02746	8.34742
KLK1	9.36403	9.22514	8.25866	8.54313
KLK11	9.53625	9.57672	8.49355	8.65938
KLK2	7.49903	7.35064	6.93107	6.63858
KLK4	13.6476	13.6643	12.6531	12.8893
KLKP1	8.65008	8.76483	8.04684	8.13213
KPNA6	9.75564	10.0057	9.84687	8.64579
KRT19	11.9894	11.9371	10.543	11.1619
L2HGDH	9.02548	8.94298	8.61413	7.84364
LEF1	7.98804	8.22683	8.69094	8.70177
LEP	10.3884	10.1547	9.90867	8.88905
LILRB1	13.4451	13.2699	13.0061	12.3191
LIMK2	8.39589	8.26545	7.72817	7.68886
LIMS1	8.67729	8.38208	8.18293	7.21898
LMOD3	10.2643	10.2726	9.86203	8.9731
LONP2	8.03932	8.01372	7.63437	6.9439
LPGAT1	8.64288	9.01682	9.57431	9.27618
LRAP	13.1555	12.9135	12.911	11.7365
LRRC26	11.4621	11.472	10.6845	10.8532
LRRC37B2	12.2032	12.2379	11.9913	10.8939
LRRCC1	9.77221	9.72106	9.48456	8.40971
LRRFIP1	10.96	10.6324	10.3802	9.51962
LXN	8.51677	8.63694	10.1394	10.1755
LYSMD3	7.88942	7.70742	8.49964	8.41412
MAFB	8.24634	8.17122	7.23819	7.49329
MAFF	6.6242	6.53613	7.35905	7.50416
MAGT1	11.866	11.6041	11.3614	10.557
MANEAL	7.72817	7.60434	7.23819	6.73642
MAOA	11.1241	11.4197	10.0217	9.80786
MAP1B	8.49514	8.27899	8.5022	7.06271
MAPRE3	7.67801	7.64607	8.10471	8.43337
MB	8.17763	7.97492	7.39741	7.44325
MBD4	10.9615	10.937	10.6388	9.76123
MBOAT2	7.87409	7.76947	7.27774	6.88509
MCART1	13.6139	13.2815	13.2658	12.027
MCFD2	8.34564	8.38322	9.10845	8.83838
MCM4	11.6965	11.4739	11.036	10.9413
MCM7	10.5308	10.5029	9.83829	9.54434
MCM8	13.8269	13.5324	13.5479	12.6119
MDK	8.06193	8.28962	7.52877	7.26267
ME1	7.53215	7.58742	8.19235	8.18931
METTL7A	10.8615	10.9889	10.1673	10.2063
MGC12760	7.90707	8.10821	7.56268	7.00401
MGC26718	8.25659	8.46596	7.78111	7.51649
MGC33556	6.40449	6.0645	6.87013	6.89409
MGC61598	10.3767	10.438	9.65196	9.77248
MGC87042	10.5234	10.5691	9.29649	9.2352
MGST1	10.8353	11.2115	11.8157	11.5539
MLL5	8.6558	8.72255	8.02107	7.73345
MSL3L1	8.83333	8.83321	8.42541	8.04066
MT1F	9.77627	9.64701	10.5062	10.5942
MT1H	10.412	10.392	10.8147	11.1612
MUC13	10.2372	9.9749	11.0825	11.1059
MVD	8.73087	8.56288	9.02572	9.60503
MYO3B	8.65387	8.29539	8.16662	7.35332
MYOF	7.59293	8.02172	8.55245	8.82961
N4BP2	10.8606	10.8394	10.452	9.90995
NAP1L3	7.31892	7.06101	7.79674	7.81031
NBPF1	7.37917	7.5449	8.24675	8.21382
NBPF10	12.5838	12.657	12.1787	10.6626
NBPF11	8.26811	8.45328	8.08067	7.05544
NBPF20	11.7245	11.7469	11.1117	9.60424
NBPF8	11.1117	10.9715	10.5196	8.79169
NET1	8.92359	8.85082	7.89279	7.78533
NEU1	9.53565	9.43815	10.1189	10.5368
NFAT5	8.25474	8.26653	7.93612	6.88933
NFATC2IP	11.1974	11.0267	10.8378	10.0386
NFIC	8.08183	7.81174	7.48855	7.18764
NFKBIA	11.036	10.7704	10.2258	9.99015
NFKBIZ	9.5614	9.39969	10.2607	10.1232
NLGN1	8.57012	8.76788	7.98037	7.90724
NLRP8	12.7618	12.2229	12.1904	10.9281
NME5	8.01677	8.29259	8.99981	8.70462
NME7	8.11325	8.58697	9.01823	8.8857
NOMO1	8.47196	8.55254	8.22788	7.60893
NOP56	12.2277	12.2846	11.8326	11.4426
NQO1	8.11676	8.1866	10.0386	10.0066
NR2F1	8.84533	8.84084	8.33909	7.3397
NR4A2	7.19925	6.9453	8.19853	8.00574
NRN1	6.93393	6.9453	7.52159	7.59026
NUBPL	11.516	11.4144	11.1709	10.2688
NUCB2	10.3628	10.5575	11.1615	10.9358
NUCKS1	14.0082	13.7672	13.5223	12.0138
OAT	9.98341	10.1566	11.4566	11.5633
OCIAD1	13.2413	13.1144	12.7126	11.7397
OKL38	8.03012	7.97283	9.70759	9.99425
OPA3	8.16441	7.90379	7.40129	6.60363
OSBPL10	7.60285	7.75175	8.39726	8.55498
OSBPL1A	8.52015	8.66078	8.09801	7.86156
OSGIN1	6.31527	6.26834	7.44503	7.53976
OSTC	12.0796	12.4982	13.0807	13.1011
OSTCL	8.33952	8.21246	9.01781	9.2801
OTX1	7.89554	7.56159	7.49377	6.48177
PAK2	8.11271	7.80575	7.28834	6.59535
PANX2	9.17267	9.07239	9.79081	10.1278
PAPD5	9.487	9.22976	9.24509	8.1402
PAPSS1	11.322	11.2344	10.609	10.7473
PARM1	9.26744	9.52101	10.063	9.91221
PARP14	7.73215	7.7976	6.94184	6.90704
PARP9	7.99176	8.01969	7.35204	7.47157
PCDHB19P	8.13091	8.33479	7.92571	7.32327
PCYOX1	9.16002	8.9242	8.81731	7.99037
PDE4B	7.90801	7.9991	8.5567	8.57907
PDE4C	14.295	14.1316	13.9918	13.2306
PDE4D	7.61157	8.13061	8.6088	8.41883
PDGFRL	7.13241	7.02388	8.04274	8.05132
PDK4	7.95911	8.58509	10.6593	10.3734
PDLIM5	7.99356	7.70317	7.27129	7.22878
PDPK1	8.56179	8.35498	8.03791	7.3028
PDPR	9.70263	9.57233	9.35255	8.45936
PEG10	10.5804	11.1606	11.6307	11.2851
PGM3	8.79087	9.31116	9.86413	9.49246
PHAX	8.22918	8.29084	7.90944	7.36587
PHF1	7.42172	7.52786	7.90118	8.25944
PHKA2	7.69351	7.8462	7.33778	6.93521
PHLDA1	8.19636	8.01372	8.6264	8.80671
PIM3	9.58726	9.65681	10.1683	10.3788
PIP5K2B	11.6558	11.5369	11.2756	10.3724
PIR	9.3917	9.31384	10.3296	10.2712
PITPNM1	9.55892	9.54638	10.0723	10.466
PKIB	9.00405	8.68143	8.04423	8.07968
PLA2G2D	9.72047	9.38764	9.14161	8.53966
PLCB4	7.49755	7.31317	7.10567	6.34499
PLEKHB2	9.40407	9.35127	9.18012	8.37366
PLIN5	10.0954	9.26136	9.51896	8.42285
PMEPA1	11.1771	11.0603	9.08477	8.90276
PNPT1	12.6672	12.5054	12.4277	11.3778
PPA2	12.8535	12.7027	12.4996	11.7169
PPAP2A	9.48404	9.30888	8.43789	8.63657
PPFIBP1	7.83965	7.40892	6.76055	6.36815
PPIB	9.92211	9.94189	11.0526	11.0321
PPP1R1B	12.1957	12.1787	11.3806	11.7716
PPP1R9A	7.81281	7.83307	7.53859	6.88356
PPP2R2C	6.42909	6.49353	7.49477	7.22176
PPP3CA	10.4742	10.1816	9.74547	9.72831
PRAGMIN	8.74676	8.91764	8.27907	8.16812
PRDX1	13.2019	13.2757	13.96	14.0886
PRKDC	8.64532	8.48182	8.0862	7.83172
PRPF40A	8.98427	9.15705	8.65938	7.96553
PRR15L	10.1378	9.97734	9.19227	9.29204
PRR16	9.28782	9.33557	8.25045	8.52719
PRRT2	7.97917	7.69176	7.20275	6.84993
PRSS3	6.68042	6.83405	7.32438	7.40012
PSMA3	10.1142	10.5501	11.1104	11.0232
PTGER4	7.22769	7.22517	8.22146	8.01439
PTGR2	10.6707	10.4087	10.3031	9.02911
PTGS2	6.43867	6.65769	7.71495	7.49016
PTP4A1	8.61804	8.83828	9.4911	9.42787
PTP4A2	10.115	9.83144	9.60717	8.89552
PTPLAD1	8.55498	8.55719	7.98662	7.71473
PTPLAD2	11.5102	11.3461	11.1626	10.4647
PTPRB	8.28168	8.24153	7.21061	7.11486
PXMP4	8.80226	8.69317	8.14273	7.44619
QPCT	6.89591	6.94653	7.57327	7.5651
QRFPR	11.588	11.3443	11.174	10.3461
RAB3B	7.90039	7.43594	6.96773	6.98375
RAB3C	6.50838	6.59436	6.97985	7.30104
RABAC1	10.1591	10.2074	10.6791	10.8634
RAC1	10.1306	10.0308	9.07599	9.37658
RAD51	9.64214	9.29469	8.942	8.80017
RASIP1	8.58956	8.51609	7.78582	8.14249
RASSF6	8.60891	8.30733	8.08261	7.62076
RBM3	8.73755	8.16692	7.9679	7.12633
RBM9	9.83841	9.78178	9.29204	8.8565
RBMY1A1	9.38738	9.75148	10.2386	10.2495
RBMY1J	9.50298	9.77221	10.3418	10.1306
REG4	7.20526	7.54109	7.91981	8.0548
RFTN1	7.62171	7.48096	8.25692	8.36423
RHBDL2	9.74312	9.8231	9.42962	8.42073
RHOBTB3	8.70381	8.45617	7.96194	7.55614
RIMS3	10.0414	10.028	9.27253	9.25934
RND3	7.43937	7.75256	8.46624	7.98305
RNF145	7.79233	8.06036	8.77389	8.61657
RNF213	8.79841	8.56382	8.3153	7.71883
RNF216L	8.38971	8.05163	8.90168	8.8041
RNFT2	6.94565	6.8704	7.41116	7.60422
RNY4	9.52434	9.94608	9.23842	8.63724
RPL13	8.70802	8.53314	7.90408	8.11263
RPL36AL	13.1638	13.6821	14.3732	13.9475
RPP25	8.32083	8.20363	8.7166	9.07848
RPS27L	11.9955	12.5942	13.1195	12.7126
RPS29	8.07319	8.35751	8.61975	9.03642
RTN4	8.46178	8.66683	9.28972	9.07814
RYBP	9.21109	9.09582	8.99378	8.07041
S100P	12.9908	13.0244	13.7927	13.9052
SAMD11	8.09829	7.98368	7.34378	7.49329
SAT1	11.3122	11.2435	12.1701	11.9672
SCARA5	6.45739	6.46488	7.33118	7.34813
SCGB1D2	7.52636	7.73102	6.87295	7.02047
SDCBP	9.05919	9.54079	10.0664	9.8354
SDHALP1	12.6317	12.3336	12.2482	11.5326
SDSL	10.6008	10.4181	10.8999	11.343
SEC11C	12.5237	12.3602	13.0766	13.0537
SEC24D	8.17317	8.33479	9.57096	9.44097
SEC61B	12.9861	12.9604	13.5927	13.5745
SEC61G	13.075	13.4795	14.1449	13.8558
SELK	9.9963	10.2743	10.9806	10.8508
SEMA3E	10.557	10.5243	10.1942	9.22348
SERHL	8.13072	7.96347	9.26208	9.36901
SERHL2	6.87863	7.02787	8.12793	8.57241
SERP1	9.47917	9.59654	10.4785	9.9487
SERPINI1	7.66976	7.71843	8.34047	8.27276
SESN2	6.4508	6.60227	7.1293	7.09851
SESTD1	8.24223	8.59802	7.98305	7.61419
SF3B1	8.24161	8.03146	7.76959	6.78879
SH3BP4	9.32535	9.39902	9.96924	10.1294
SHROOM4	10.2288	9.90657	9.82795	8.80157
SIK1	7.00153	7.17707	7.81198	8.03886
SLC12A2	9.88014	9.80385	10.6457	10.4902
SLC22A3	7.07127	7.0693	7.87968	7.78028
SLC25A20	8.42881	8.56382	9.08092	9.08788
SLC26A3	6.94887	6.80455	6.27487	6.05838
SLC27A2	9.04834	9.13565	9.87828	9.62665
SLC2A6	6.7941	6.75523	7.26383	7.69699
SLC30A1	8.34564	8.45368	9.17787	8.94426
SLC35E1	11.7311	11.3778	11.1894	9.98915
SLC38A2	10.4712	10.8309	11.4815	11.326
SLC3A2	9.37236	9.02148	9.65974	9.97236
SLTM	8.3163	8.20607	8.01677	7.11815
SMA4	8.85082	8.68143	8.30877	7.76942
SMAD9	7.26957	7.07545	6.72006	6.33133
SMARCA1	8.36867	8.38149	7.70516	7.76157
SMARCC2	8.76849	8.9227	8.41354	7.93744
SMC4	8.19329	7.66574	7.37066	6.6769
SMCR5	9.86072	9.65295	9.45466	8.81087
SMPDL3A	12.0414	11.8219	11.2511	10.862
SNCA	7.16966	7.24835	8.17625	8.19968
SNHG7	7.66885	7.64665	7.35509	6.76453
SNORA59A	8.61906	8.9112	8.49727	7.48709
SNORD13	8.45328	8.2913	8.17071	7.16071
SNORD31	9.73378	10.0862	9.32583	9.21432
SNORD88B	7.83482	8.03602	7.42622	7.25606
SNRPD3	9.54878	9.14762	8.81377	8.36759
SNTB2	7.95372	7.94806	7.40702	7.07505
SNX25	6.7913	6.83084	7.3777	7.46073
SNX26	10.492	10.4547	9.62901	9.97383
SOCS2	7.77474	7.75256	6.9474	6.80078
SORD	7.94539	7.91401	7.39741	7.28993
SPATA13	7.84246	7.63957	6.8749	6.25172
SPC24	10.8578	10.7808	10.162	10.0629
SPN	8.867	8.76666	8.38674	7.71786
SPOCD1	6.76675	6.5097	7.18937	7.54545
SPOCK2	10.1994	10.1267	10.5728	10.9665
SPRY4	7.45624	7.42618	8.02896	8.28305
SPTLC1	12.8771	12.5159	12.4106	11.2082
SRP54	11.0461	11.2859	11.8031	11.7111
SRPRB	11.0321	11.0835	11.9213	11.7662
SRXN1	9.8172	9.68382	10.5373	10.4307
SSH1	7.2193	7.14177	6.92999	6.20817
SSR1	9.88208	10.0964	10.91	10.5155
SSR2	8.39832	8.55389	9.0324	9.11037
SSR3	8.26351	8.36635	9.22776	9.00535
SSTR2	9.7198	9.55767	9.1118	8.49414
ST3GAL1	9.85978	9.80896	11.3717	11.2122
ST7	10.3124	10.0366	10.7125	10.97
STAG3L2	10.1755	10.2011	9.73378	9.42242
STAG3L3	9.90426	10.0175	9.47655	8.90174
STEAP1	9.38063	9.65805	8.41412	8.26485
STEAP2	9.3272	9.76139	8.70449	8.54971
STK39	12.0669	12.0459	11.2206	11.2059
STT3A	11.0806	11.6212	12.2807	11.9974
STX3	9.02484	9.02214	9.61574	9.61492
SULT1A1	12.3377	12.2523	11.8742	11.092
SYAP1	10.3265	10.0788	9.70633	9.22761
SYK	8.29712	8.21825	7.79824	7.44496
SYVN1	10.766	10.3091	11.1202	11.1278
TACSTD2	8.1487	8.10369	7.37066	7.51904
TARP	7.81727	8.14414	9.06374	8.92312
TCEAL8	9.7608	10.2283	10.8815	10.4243
TCF4	7.35123	7.09502	6.58502	6.47813
TCTEX1D2	9.8161	9.36579	10.2756	10.2861
TDP1	10.9358	10.8036	10.5335	9.89503
TESC	8.35292	8.30733	8.79382	9.23786
TGFA	6.57663	6.47368	7.38313	7.17715
TICAM2	8.95062	9.00912	9.67024	9.67812
TIPARP	8.34807	8.66173	11.3847	11.1492
TIPRL	7.18239	7.44698	8.00539	7.90618
TM7SF3	9.66299	9.46876	9.42082	8.50726
TMED6	8.05358	8.08799	8.71936	8.7567
TMED9	11.4055	11.3088	12.0911	12.0894
TMEFF2	10.8488	10.7684	10.0798	10.2364
TMEM106A	10.4647	10.2847	10.0066	9.04781
TMEM111	10.2015	10.0095	10.7649	10.8862
TMEM125	9.21932	8.99824	9.69653	9.91539
TMEM17	12.502	12.5888	12.2825	11.1634
TMEM184A	7.45774	7.47556	6.87643	6.55317
TMEM191A	9.73502	9.56751	9.25488	8.65335
TMEM198	7.79781	7.65808	8.16211	8.51508
TMEM2	8.10866	7.9991	8.61706	8.71713
TMEM214	8.65783	8.67628	9.14218	9.47389
TMEM45A	7.13241	7.81332	8.05242	8.14135
TMEM97	8.87569	8.74382	9.40579	9.40171
TMPO	8.12327	8.17788	7.6244	7.04746
TMPRSS2	8.36345	8.14196	7.01026	7.09937
TMX3	7.97917	8.34425	8.98245	8.63135
TNC	7.06557	6.83704	7.56956	7.52052
TNFSF15	8.83775	8.50535	8.50179	7.53301
TNPO1	9.39012	9.41743	9.04114	8.12261
TNS3	9.44019	9.20369	8.33631	8.40204
TOP3A	9.72847	9.596	9.17048	8.25171
TRIM13	10.0244	9.86116	9.50076	8.89609
TRIM16L	6.2823	6.67339	6.50403	7.73841
TROVE2	9.91489	9.80114	9.37365	8.74144
TSPYL2	9.18509	9.09032	9.74489	9.90019
TTC6	7.66976	8.01969	7.03427	6.64805
TUBA3D	7.0666	7.11646	6.6019	6.36815
TXNIP	11.9129	12.0323	11.3031	11.2639
TXNRD1	10.4127	10.4084	11.4887	11.6422
UBN2	7.73924	7.88568	7.64769	6.72121
UGT1A1	6.86751	6.82969	9.01254	8.89066
UGT2B15	8.99378	8.91444	8.1867	8.0803
UGT2B17	8.44054	8.5746	7.70516	7.73232
UNG	8.49607	8.31736	7.65866	7.61842
USP1	8.57106	8.34935	7.81031	7.22176
USP14	9.36706	9.25448	9.14387	8.25012
USP49	11.9586	11.4621	11.2584	10.2225
VASH2	7.34853	7.51832	7.02558	6.53787
VHL	10.0935	10.0992	9.74942	9.15574
VPS41	10.7186	10.4583	10.1269	9.66134
WARS	9.93066	9.68774	10.4482	10.5343
WDR47	7.22633	7.94711	8.26794	8.12006
WDR74	9.23236	9.04206	8.62753	8.03012
WFS1	8.6558	8.8135	9.32799	9.56531
WIPI1	7.65839	7.61283	8.2156	8.43822
WTAP	8.41148	8.08138	7.95533	7.30162
WWC1	9.84249	9.74404	10.4767	10.5302
XRCC2	11.4103	11.2029	10.8007	9.96424
YIF1B	10.4655	10.1791	10.7547	11.0756
YRDC	12.2053	12.1963	11.8452	11.3491
YTHDC1	8.59552	8.27727	7.60298	6.47813
ZBTB16	9.20848	9.2025	8.507	8.53314
ZBTB20	8.52875	8.49903	7.98059	7.73345
ZBTB43	8.62978	8.40224	8.28596	7.57508
ZKSCAN1	7.48963	7.30325	6.99952	6.49074
ZMAT3	12.9031	12.5497	12.4804	11.2978
ZNF14	13.5223	13.5927	13.3558	12.1773
ZNF223	10.7609	10.6073	10.378	9.76592
ZNF275	8.93325	8.96467	8.60699	7.79052
ZNF326	7.92836	7.80345	7.41214	7.02942
ZNF385B	9.48929	9.43235	8.74902	8.61657
ZNF394	11.5337	11.551	11.3113	10.5124
ZNF430	14.2395	13.9446	13.8115	12.9927
ZNF483	10.8498	10.7178	10.3507	9.31399
ZNF486	13.8044	13.6686	13.4496	12.5964
ZNF503	11.227	11.2738	10.6673	10.3999
ZNF533	9.17434	9.08251	8.37718	8.26817
ZNF549	13.2899	13.1589	13.0508	11.9456
ZNF557	9.38847	9.14554	9.02122	8.21805
ZNF577	9.84605	9.7666	9.4053	8.92486
ZNF626	7.80859	7.51429	7.41877	6.68036
ZNF652	12.1387	12.0072	11.8219	10.7996
ZNF669	10.1769	9.99555	9.65232	9.21687
ZNF682	12.8756	12.563	12.2773	11.158
ZNF69	11.7875	11.5947	11.6035	10.3597
ZNF738	12.3814	12.2926	12.0292	11.2404
ZNF786	10.3523	10.0738	9.99828	9.16169
ZNF789	11.2134	11.32	10.8238	10.3597
ZNF93	9.04904	8.89706	8.67371	8.09278
ZSCAN10	7.48689	7.23843	6.79842	6.74476
ZYX	7.50992	7.32327	7.90944	8.22748
